# Supplementary material for: Assessing the Effects of Surgical Irrigation Solutions on Human Neutrophil Interactions with Nascent Staphylococcus aureus Biofilms
Source: Microorganisms. 2024 Sep 27;12(10):1951. doi: 10.3390/microorganisms12101951 (PMC11509154; doi:10.3390/microorganisms12101951)
Supplement: Supplementary file 1 [file microorganisms-12-01951-s001.zip]

Archive with 8 entries (8 files):
- .DS_Store
- Gaur_et_al_supplemental_submitted.pdf
- Gaur_et_al_supplemental_video_legends.pdf
- Video_S1.mp4
- Video_S2.mp4
- Video_S3.mp4
- Video_S4.mp4
- Video_S5.mp4
